# Supplementary material for: One-Step Ultrasonic Preparation of Stable Bovine Serum Albumin-Perovskite for Fluorescence Analysis of L-Ascorbic Acid and Alkaline Phosphatase
Source: Biosensors (Basel). 2023 Jul 28;13(8):770. doi: 10.3390/bios13080770 (PMC10452432; doi:10.3390/bios13080770)
Supplement: Supplementary file 1 [file biosensors-13-00770-s001.zip]

Archive with 1 entries (1 files):
- biosensors-2503789-supplementary.pdf
